# Supplementary material for: Sociocultural Influences on the Feeling of Loneliness of Family Caregivers of People with Dementia: The Role of Kinship
Source: Int J Environ Res Public Health. 2021 Apr 28;18(9):4700. doi: 10.3390/ijerph18094700 (PMC8125119; doi:10.3390/ijerph18094700)
Supplement: Supplementary file 1 [file ijerph-18-04700-s001.zip]

Archive with 1 entries (1 files):
- ijerph-1188171-supplementary.pdf
